# Supplementary material for: The c-Myc/AKT1/TBX3 Axis Is Important to Target in the Treatment of Embryonal Rhabdomyosarcoma
Source: Cancers (Basel). 2020 Feb 21;12(2):501. doi: 10.3390/cancers12020501 (PMC7072582; doi:10.3390/cancers12020501)
Supplement: Supplementary File 1 [file cancers-12-00501-s001.zip]

Archive with 5 entries (5 files):
- Supplementary Figure 1.TIF
- Supplementary Figure 2.TIF
- Supplementary Figure 3.TIF
- Supplementary Figure 4.TIF
- Supplementary Figure 5.TIF
